# Supplementary material for: Disentangling social isolation, loneliness, and later-life cognitive function for older adults in the United States: evidence from causal inference modeling
Source: J Gerontol B Psychol Sci Soc Sci. 2025 Dec 16;81(3):gbaf254. doi: 10.1093/geronb/gbaf254 (PMC13376962; doi:10.1093/geronb/gbaf254)
Supplement: gbaf254_Supplementary_Data [file gbaf254_supplementary_data.zip]

Archive with 7 entries (7 files):
- 10-Jan-2026_104021_JGSS_suppl_Hale,_Lorenti,_&_Cunningham.docx
- JGSS_suppl_Hale,_Lorenti,_&_Cunningham.docx
- 13-Jan-2026_052505_JGSS_suppl_Hale,_Lorenti,_&_Cunningham.docx
- Supplement_Data.zip
- 08-Jan-2026_111803_Supplement_Data.zip
- 13-Jan-2026_052504_Supplement_Data.zip
- 10-Jan-2026_104019_Supplement_Data.zip
